# Supplementary material for: Identification of a Novel Nucleocytoplasmic Shuttling RNA Helicase of Trypanosomes
Source: PLoS One. 2014 Oct 14;9(10):e109521. doi: 10.1371/journal.pone.0109521 (PMC4196910; doi:10.1371/journal.pone.0109521)
Supplement: Table S1 — Similarity of Hel45 with other eukaryotic RNA helicases. Percentage of similarity (upper diagonal) and identity (lower diagonal) among proteins of the DEAD-box helicase family belonging to representative species of different eukaryotic groups. Hel45 is shown as Tcr_Tc00.1047053506587.40_71418343 and the other sequences are named accordingly: organism abbreviation, gene name and GenBank Identifier (GI) delimitated by underscores. The organism abbreviations are: Sce: Saccharomyces cerevisiae (Fungi), Hsa: Homo sapiens (Metazoa), Ddi: Dictyostelium discoideum (Amoebozoa), Ath: Arabidopsis thaliana (Plantae), Pfa: Plasmodium falciparum (Chromalveolata), Tgo: Toxoplasma gondii (Chromalveolata), Tcr: Trypanosoma cruzi (Excavata), Tbr: Trypanosoma brucei (Excavata), Lma: Leishmania major (Excavata). (XLS) [file pone.0109521.s004.xls]

## Sheet: Sheet1
	Sce_DBP5_6324620	Hsa_DDX19B_6005743	Hsa_DDX19A_8922886	Hsa_DDX25_164419732	Ddi_helC_66812908	Ath_LOS4_15231748	Pfal_PF14_0563_124810005	Tgo_TGME49_020860_237841277	Sce_FAL1_398365053	Hsa_EIF4A3_7661920	Ddi_tifA_66825831	Ath_AT1G51380_15223841	Ath_EIF4A-III_15230945	Pfa_PFD1070w_124505577	Tgo_TGME49_056770_237831253	Tcr_Tc00.1047053506587.40_71418343	Tbr_Tb11.12.0011_71756053	Lma_LMJF_28_1530_157871774	Sce_TIF2_6322323	Hsa_EIF4A1_4503529	Hsa_EIF4A2_83700235	Ddi_ifdA_66825125	Ath_EIF4A1_79313227	Ath_EIF4A-2_15221761	Ath_AT1G72730_15218574	Pfa_H45_124810293	Tgo_TGME49_050770_237836123	Tcr_Tc00.1047053510155.180_71666325	Tbr_Tb09.160.3270_71744488	Lma_LMJF_01_0770_389592463
Sce_DBP5_6324620	XX	74.1	74.1	71.8	73.1	66.6	62.4	55.2	63.2	63.4	61	63.5	62.8	58.4	60.2	60.3	61	61.4	64	63.2	63.2	62.7	61.5	61.5	62.2	64.2	60.8	62.4	61.8	62
Hsa_DDX19B_6005743	51	XX	100	87.1	70.5	63.3	59.5	54.6	62.9	62.2	62.4	60.6	62.6	58.2	61	60.8	60.6	60	64.6	63.2	63.5	62.2	60.5	60.7	60.5	60.1	60.5	63	62.7	60.6
Hsa_DDX19A_8922886	51.3	98.6	XX	87.4	70.5	63.6	59.7	54.9	62.9	62.2	62.7	60.2	62.3	58.4	61	60.8	60.9	60	64.8	63.2	63.5	62.2	60.5	60.7	60.5	59.9	60.8	62.7	62.5	60.3
Hsa_DDX25_164419732	51.3	72.6	73.1	XX	68.5	64.3	59	53.8	61.9	62.8	61.5	59.7	61.8	58.4	60.7	61.2	60.6	59.2	62.6	60	60	61.4	59.9	59.3	59.9	61.9	61.3	59.2	59.1	58.1
Ddi_helC_66812908	50.7	49.1	49.4	47.2	XX	63.4	60.6	52.6	61.1	63.5	63.6	60.8	62.3	58.1	62.3	61.4	62.2	62.2	64.4	63.2	63.4	63.6	61.1	61.1	61.9	61.9	61.1	63.2	63.2	63.4
Ath_LOS4_15231748	41.8	40.8	41.7	42.4	40.6	XX	56.3	51.2	59.2	57.5	56.1	56.6	58.1	55.6	58.3	56.7	57.8	56.7	57.4	58	59	58.4	57.3	56.5	58.4	55.8	56.7	54.3	54.7	55.4
Pfal_PF14_0563_124810005	39.7	39.7	39.7	39.7	34.7	33.4	XX	58.2	56.9	56.4	55.8	54.6	55.1	53.2	53.6	52.7	52.2	50.6	57.2	53.3	54	55.8	54.1	53.3	53.6	55.2	55.4	56.1	56.1	54.4
Tgo_TGME49_020860_237841277	35.2	37.6	37.2	36.7	34.2	34.5	42.2	XX	49.7	48.3	51.1	47.7	48.6	47	48	47.3	46.6	46.8	50	50.8	50.3	50.9	48.5	49	49	48.3	48	49.2	49.3	48.4
Sce_FAL1_398365053	38.8	41.9	41.6	39.5	39.4	35.8	37.1	32.3	XX	83.8	81.4	79.1	81.2	76.2	79.1	76.8	77.4	76.8	75.9	78.6	79.4	75.9	76.5	75.9	76.5	75.4	77.1	75.1	74.5	76.4
Hsa_EIF4A3_7661920	41.2	38.7	38.9	39.4	39.1	34.7	33.6	31.9	64.3	XX	87.7	84.8	91.2	82.2	88	80.7	80.7	80.7	83.6	85.1	86	81.6	82.7	82.5	81.9	82.2	82.7	77.7	77.2	79.1
Ddi_tifA_66825831	42.7	43.2	43.5	41.3	40.6	36.7	35.9	33.6	63.8	72.8	XX	81.3	84.2	81.6	84.5	79.5	79.2	78.9	81.9	83.1	82.2	81.6	81	80.1	80.4	80.7	81.9	75.1	74.9	75.7
Ath_AT1G51380_15223841	41.1	39.4	40.1	38.3	38.1	33.7	31	31.8	59.1	68.7	62.9	XX	90.4	77.2	79.8	76.9	75.4	76	76.9	78.4	78.7	75.7	77.5	77.5	77.2	77.2	77.5	73.7	73.4	75.4
Ath_EIF4A-III_15230945	40.3	39.7	40.2	38.2	39.1	35.8	33.6	33.6	62.9	78.4	69.3	78.7	XX	80.1	85.4	81	80.1	80.7	81.3	81.9	82.8	79.2	82.2	82.2	81.3	80.7	81.3	77.5	77.2	78.8
Pfa_PFD1070w_124505577	37	36.4	36.5	36.8	37.1	35.1	34.5	32.5	55.1	66.1	62.9	58.5	62.6	XX	86	76	76.3	74.9	76	78.1	78.1	76.6	76	75.1	75.1	78.1	78.9	72.3	72.3	74.2
Tgo_TGME49_056770_237831253	40.3	40.4	40.7	39.6	38.5	36.1	33.9	32.7	62	77.8	68.1	62.9	72.5	69.9	XX	80.1	80.1	79.2	79.2	80.2	81	79.2	78.9	78.1	77.5	78.9	79.2	75.4	74.6	75.7
Tcr_Tc00.1047053506587.40_71418343	38	41.4	41.4	37.6	38.4	34.2	31.5	31.9	55.4	62	59.6	59.1	64	55.8	63.7	XX	97.4	91.8	75.4	76.1	77	74.3	77.5	76.6	76.3	76.3	76	75.4	74.6	75.7
Tbr_Tb11.12.0011_71756053	38.7	41.4	41.6	37.1	37.8	34.8	32.6	32.3	55.9	60.8	59.4	58.5	63.2	55.3	62.9	92.7	XX	92.4	75.4	76.1	77.3	74.3	77.5	76.3	76	75.4	76.3	75.1	74.3	76.2
Lma_LMJF_28_1530_157871774	39.8	40	40.3	36.1	37.8	35.3	31	32	55.1	61.4	58.8	58.2	63.5	55.8	62.3	82.1	82.1	XX	75.1	76.1	77.3	75.1	77.8	77.2	76.6	76.6	75.4	74.6	73.7	75.7
Sce_TIF2_6322323	41.1	39.4	40.1	40.5	39	33.5	35.7	35.7	58	66.4	62.9	56.7	63.5	54.7	62.9	56.1	54.7	54.1	XX	83.1	82.8	81.6	80.1	79.8	79.2	81	81.9	75.7	75.4	75.4
Hsa_EIF4A1_4503529	41.2	41.3	40.7	41.6	39	36.1	35.7	36.3	62	71.7	65	60.3	65	59.8	65.3	56.6	56.6	54.5	69.7	XX	98	81.9	84.3	84.3	84	85.1	84.8	78.2	78.4	78.9
Hsa_EIF4A2_83700235	42.2	42.1	41.6	40.5	38.5	35.7	35.9	36.3	61.4	72.9	64.7	61.5	66.2	59.2	66.2	56.9	56.6	55.7	69.1	93	XX	83.4	85.4	85.4	85.1	85.1	84.8	79	79	79.8
Ddi_ifdA_66825125	41.8	40	40.3	41.9	37.8	36.1	35.6	35.9	58.3	64.3	61.1	57	61.7	58.2	61.7	51.5	52.3	52.6	64.9	67.3	68.5	XX	83.3	82.7	83.6	81	81.3	76.9	77.2	78.3
Ath_EIF4A1_79313227	40.7	41	41	39.8	38.6	36	36.2	34.6	60.9	69.6	63.2	61.4	67.5	59.9	65.5	57.3	55.6	55.6	67	74.6	75.8	71.1	XX	99.1	98	83.3	85.1	77.2	78	78.8
Ath_EIF4A-2_15221761	41	41.5	41	39.8	38.6	36	35.2	34.2	60	69.6	63.5	60.5	66.7	59.9	65.5	57.3	55.3	55.8	66.4	74.6	75.8	70.8	97.7	XX	97.4	83	83.9	77.2	77.5	78.3
Ath_AT1G72730_15218574	41.5	40.4	40.4	38.7	39.2	36.7	35.2	35.3	61.2	68.7	61.1	60.5	66.1	58.2	62.9	56.1	55.3	55.6	65.2	73.5	74.3	71.9	94.7	93.9	XX	81.9	83.3	76.9	77.7	78.8
Pfa_H45_124810293	41.2	39.1	39.2	40.7	37.2	34.3	35.4	33	59.4	67.8	62.6	61.1	65.5	59.4	64	54.7	53.5	53.2	63.5	72	71.7	67	72.2	71.9	70.2	XX	93	76	75.4	76.2
Tgo_TGME49_050770_237836123	39.2	39.2	39.2	40.9	36.6	35	34.1	33.3	59.7	69	65.8	59.9	65.8	61.1	64.6	55.6	54.1	52.6	65.2	72.3	72	67.5	72.8	73.1	71.1	84.5	XX	77.2	77.2	78.6
Tcr_Tc00.1047053510155.180_71666325	40.2	41.7	42	39.2	38.8	33.7	33	32.8	56.2	58.1	53.2	53.2	56.4	49.1	55.8	53.2	52	50.6	57.5	59.5	60.8	57.8	61.8	60.7	59.5	57.2	57.5	XX	98.6	96.2
Tbr_Tb09.160.3270_71744488	41	41.2	41.5	38.4	38.5	34.4	34	33	56.2	58.4	53.5	53.2	56.9	50.3	55.5	53.2	52	50.9	57.8	60.8	61.1	58.7	62.7	61.6	61	56.6	58.4	95.9	XX	95.4
Lma_LMJF_01_0770_389592463	40.6	41.1	41.4	39.4	39.2	34.6	32.1	33.6	56.9	60	54.8	55.7	59.7	51.3	56.2	53.3	53	50.4	58	61.3	62.7	60.6	64.3	63.2	62.3	58.8	59.7	90.1	89.9	XX
